# Supplementary material for: The interaction of p130Cas with PKN3 promotes malignant growth
Source: Mol Oncol. 2018 Dec 3;13(2):264–89. doi: 10.1002/1878-0261.12401 (PMC6360386; doi:10.1002/1878-0261.12401)
Supplement: Supplementary file 8 — Table S1. geneArt sequences. [file MOL2-13-264-s008.xlsx]

## Sheet: Sheet1
Table S1.	geneArt sequences
cDNA	Species	Manufacturer	geneArt sequence (5'-3')
p130Cas SRD WT	mouse	Life technologies	GGATCCGCTGAGGATGTATATGATGTGCCCCCCCCTGCTCCCGACCTCTATGATGTGCCCCCTGGTTTGCGGCGGCCTGGCCCTGGAACACTGTATGACGTGCCTCGCGAGCGCGTGCTCCCTCCTGAGGTGGCTGATGGGAGTGTAGTTGACGATGGTGTGTATGCTGTGCCCCCACCAGCCGAGCGAGAGGCCCCAACGGATGGCAAGCGCCTGTCGGCCTCTAGCACGGGCAGCACGCGCAGCAGCCAATCGGCATCTTCCTTGGAGGTGGTGGTGCCAGGCCGGGAGCCCCTGGAACTGGAGGTTGCTGTGGAGTCCCTGGCTCGGCTGCAGCAAGGCGTGAGCACCACCGTAGCCCACCTTCTGGACCTGGTGGGCAGTGCCAGTGGGCCTGGG…
p130Cas SRD 15AN	mouse	Life technologies	GGATCCGCTGAGGATGTATATGATGTGCCCCCCCCTGCTCCCGACCTCTATGATGTGCCCCCTGGTTTGCGGCGGCCTGGCCCTGGAGCACTGTATGACGTGCCTCGCGAGCGCGTGCTCCCTCCTGAGGTGGCTGATGGGGCTGTAGTTGACGATGGTGTGTATGCTGTGCCCCCACCAGCCGAGCGAGAGGCCCCAACGGATGGCAAGCGCCTGGCGGCCAATGCTAACGGCGCCAATCGCGCGAACCAAAATGCAGCTAACTTGGAGGTGGTGGTGCCAGGCCGGGAGCCCCTGGAACTGGAGGTTGCTGTGGAGTCCCTGGCTCGGCTGCAGCAAGGCGTGAGCACCACCGTAGCCCACCTTCTGGACCTGGTGGGCAGTGCCAGTGGGCCTGGG…
PKN3 WT (whole)	mouse	Life technologies	TGTACAGTCTCGAGATGGACTACAAGGACGACGATGACAAGGAACACCGAAAGCCTGGGACTGGCCAGAGAGCCCCCAAGGATGAGAAAGAGATGGTCCGCCGAGCCATCCAGAAGGAGCTGAAGATCAAGGAGGGCATGGAGAACATGCGGCGCGTGGCCACAGACCGACGCCACCTGGGTCATGTGCAGCAACTGCTTAGGGCCTCCAACCGCCGCCTGGAGCAGCTGCATGGCGAGCTTCGGGAGCTGCATGCCCAAGTTCTGCTGCCAGCCTCAGCCGAGCCAGTGACCTCGGAACCCCAGCCGCGGGCGGAGCAGTCCAGGGCTCGGCTCTCGGAGGCTTTACATAGGCAGCTGCAGGTAGAGCTAAAGGTAAAGCAGGGGGCTGAGAATATGA…
PKN3 mPR-KD (insert)	mouse	Life technologies	AAGCTTGAGGACTTCCTGGACAATGCCTGTCACCAGCTTTCTCTCAGTCTGGTGCCTCAGGGGCGGCTCTTTGCCCAGGTCACCTTCTGCGAGCCTGTCATTGAAAGGAGGCCTCGGCTGCAGAGGCAGAGATGCATTTTCTCTAAGCGGAGAGGCCGGGATTTCATGAGAGCTTCCCAGATGAACCTCAGCATGGCAGCCTGGGGGCGTCTGGTCATGAGCTTGCTGCCCCCCTGCAGCTCACCAAACACAGCCAGTCCCCCTAAAGGGCGCCCTTCAACAGCGGTCTGTGGGACCCCCAGTGCTGCTTCCCCGAGTAACTTCCTGCCCATGAAGACGCTCTCAAAAGAAGACACGAAGCCTGCTCCCTCGGCCCCGCGCCTCTATCTCCAAGAACCA…
GSK3 derived peptide		Life technologies	ATCGGATCTGGTTCCGCGTGGATCCGGTACCGGTGGCGGTGGTCCGAAAGGTCCGGGCCGTCGTGGTCGTCGTCGTACATCGAGTTTCGCAGAAGGTGGCTGACATGGAGAAGGATCTTAAGCTTGTACATCGATATCTAGAGGAATTCATCGTGACTGTTCTGGAT
