# Supplementary material for: The interaction of p130Cas with PKN3 promotes malignant growth
Source: Mol Oncol. 2018 Dec 3;13(2):264–89. doi: 10.1002/1878-0261.12401 (PMC6360386; doi:10.1002/1878-0261.12401)
Supplement: Supplementary file 9 — Table S2. Sequences of oligonucleotides (primers). [file MOL2-13-264-s009.xlsx]

## Sheet: Sheet1
Table S2.	sequences of oligonucleotides (primers)
Name	sequence (5'-3')
CRISPR cloning and screening:
sgRNA for CRISPR-CAS9 anti-mouse PKN3 (exon2)	CACCGGGCCACAGACCGACGCCACC	Forward
(cloning oligonucleotides)	AAACGGTGGCGTCGGTCTGTGGCCC	Reverse
PCR primers for amplification of mouse PKN3 exon2	CTGGGGCTCTGCCTTTTGTA	Forward
(veryfication of CRISPR-CAS9 cleavage)	GGGTCAGAGACTTGCCTCAC	Reverse
PCR primers for Offtarget 1 amplification	CCACGTCCTCCCTTACTGTC	Forward
	AGAGCCTCTGACTCATGCTG	Reverse
PCR primers for Offtarget 2 amplification	CACATTCAAGACAGCGTGGC	Forward
	CACTGAGGTGGCTGTTGAGT	Reverse
PCR primers for Offtarget 3 amplification	GAAGGACAACTCCCAGCCTC	Forward
	GCATCTTGCCCTTGCAGTG	Reverse
sgRNA for CRISPR-CAS9 anti-human PKN3 (exon2)	CACCGGCCCAAGTGGCGGCGGTCTG	Forward
(cloning oligonucleotides)	AAACCAGACCGCCGCCACTTGGGCC	Reverse
sgRNA for CRISPR-CAS9 anti-human PKN3 (exon3)	CACCGATGACCCACACGTGCGCCAG	Forward
(cloning oligonucleotides)	AAACCTGGCGCACGTGTGGGTCATC	Reverse
sgRNA for CRISPR-CAS9 anti-human PKN3 (exon5)	CACCGACAGCATCGACTGCACGTTG	Forward
(cloning oligonucleotides)	AAACCAACGTGCAGTCGATGCTGTC	Reverse
PCR primers for amplification of human PKN3 exon2	AGTTTCCATCTGGCTCAGGC	Forward
(veryfication of CRISPR-CAS9 cleavage)	GAAATGAGGTGGTCTCGCCA	Reverse
PCR primers for amplification of human PKN3 exon3	GCGAGACCACCTCATTTCCT	Forward
(veryfication of CRISPR-CAS9 cleavage)	CATATCAGGGCCACAGCCAA	Reverse
PCR primers for amplification of human PKN3 exon5	CCAACAAGGGAGGCTTGACT	Forward
(veryfication of CRISPR-CAS9 cleavage)	CCACCTTCCGCATGAAGTCT	Reverse
others (mutagenesis and cloning):
mutagenesis primers for p130Cas SRD S432A:	GATGGCAAGCGCCTGGCGGCCTCTAGCACGG	Forward
	CCGTGCTAGAGGCCGCCAGGCGCTTGCCATC	Reverse
oligonucleotides for shRNA anti-PKN3 (3´UTR)	ACAACTACTCATTAAATACTTCGGCCCTTTTTTCTCGAGCTGCTTTTTGC	Forward
(cloning primers)	ACATAGACTCACTAAATACTTCAGCCCGATCTCTATCACTGATAGGGAG	Reverse
Flag oligonucleotide sequences	CTAGCAGATCTACCATGGACTACAAAGACGATGACGACAAGA	Forward
(cloning oligonucleotides)	AGCTTCTTGTCGTCATCGTCTTTGTAGTCCATGGTAGATCTG	Reverse
siRNA:
siRNA anti mouse/human PKN3 (01)	UGUCCAGGAAGUCCUCAAGUCUC	antisense
	GAGACUUGAGGACUUCCUGGACA	sense
siRNA anti mouse/human PKN3 (02 = Atu027)	UUGUCCAGGAAGUCCUCAAGUCU	antisense
	AGACUUGAGGACUUCCUGGACAA	sense
siRNA anti human p130Cas (1a)	CGUCGUAGACUGCGUGGUGGUdTdG	antisense
	ACCACCACGCAGUCUACGAUU	sense
siRNA anti human p130Cas (1b)	AUGAACACCAGCUUGUGGGdCdG	antisense
	CCCACAAGCUGGUGUUCAU	sense
control siRNA 1 (anti Luciferase)	GUAUCUCUUCAUAGCCUUAdTdT	antisense
	UAAGGCUAUGAAGAGAUAC	sense
